# Supplementary material for: Recommendations for Diversifying Racial and Ethnic Representation in Autism Intervention Research: A Crossover Review of Recruitment and Retention Practices in Pediatric Mental Health
Source: J Clin Med. 2022 Oct 31;11(21):6468. doi: 10.3390/jcm11216468 (PMC9654487; doi:10.3390/jcm11216468)
Supplement: Supplementary file 1 [file jcm-11-06468-s001.zip]

Archive with 1 entries (1 files):
- jcm-1973091-supplementary.pdf
